# Supplementary material for: Distribution and impact of p16INK4A+ senescent cells in elderly tissues: a focus on senescent immune cell and epithelial dysfunction
Source: Exp Mol Med. 2024 Dec 2;56(12):2631–41. doi: 10.1038/s12276-024-01354-4 (PMC11671602; doi:10.1038/s12276-024-01354-4)
Supplement: Supplementary file 2 — Supplementary Data [file 12276_2024_1354_MOESM2_ESM.xlsx]

## Sheet: SYN21041850 (lung)
[Paitent information]
PatientBarcode	Age	Sex	Organ	HistologicTypeSample	AnalyzedTissue
Patient 1	75	Male	Lung	Adenocarcinoma, early	Normal
Patient 3	51	Female	Lung	Asthma	Normal
[Preprocessing information for scRNA-seq]				[Marker information used for annotation]
The number of featured RNA	Mitochondiral gene percentage	CDKN2A threshold	Resolution	Epithelial cells	EPCAM
>200 and <10,000	<50%	>1	0.8	T cells	CD3D
				B cells	MS4A1
				Endothelial cells	CD34
				Smooth muscle cells	ACTA2/SMTN
				Fibroblasts	FN1

## Sheet: GSE178341 (colon)
[Paitent information]
PatientBarcode	Age	Sex	Organ	HistologicTypeSample	AnalyzedTissue
C129	35	F	Colon	Adenocarcinoma	Normal
C132	42	M	Colon	Adenocarcinoma	Normal
C140	35	M	Colon	Adenocarcinoma	Normal
C122	82	F	Colon	Adenocarcinoma	Normal
C124	81	F	Colon	Adenocarcinoma	Normal
C126	81	F	Colon	Adenocarcinoma, mucinous	Normal
C135	90	M	Colon	Adenocarcinoma	Normal
[Preprocessing information for scRNA-seq				[Marker information used for annotation]
The number of featured RNA	Mitochondiral gene percentage	CDKN2A threshold	Resolution	Colonic epithelial cells	EPCAM / MUC2
>200 and <10,000	<50%	>2	0.6	T cells	CD3D
				B cells	MS4A1
				Plasma cells	TNFRSF17
				Myeloid-derived cells	FCGR1A
				Mast cells	KIT
				Endothelial cells	TEK
				Fibroblasts	FN1
				Smooth muscle cells	ACTA2

## Sheet: GSE130973 (skin)
[Paitent information]
PatientBarcode	Age	Organ	HistologicTypeSample	AnalyzedTissue
YOUNG	25 and 27	Skin	Not applicable	Normal
OLD	53, 69, and 70	Skin	Not applicable	Normal
[Preprocessing information for scRNA-seq]				[Marker information used for annotation]
The number of featured RNA	Mitochondiral gene percentage	CDKN2A threshold	Resolution	Keratinocytes	KRT1
Not applicable	Not applicable	Not applicable	Not applicable	T cells	CD3D
				Melanocytes	MLANA
				Endothelial cells	CD34
				Pericytes	RGS5
				Erythrocytes	HBA1
				Fibroblasts	FN1
				Macrophage	CD68

## Sheet: GSE149614 (liver)
[Paitent information]
PatientBarcode	Age	Sex	Organ	HistologicTypeSample	AnalyzedTissue
HCC07	48	Male	Liver	Hepatocellular Carcinoma	Normal
HCC09	48	Male	Liver	Hepatocellular Carcinoma	Normal
HCC05	65	Male	Liver	Hepatocellular Carcinoma	Normal
HCC08	64	Male	Liver	Hepatocellular Carcinoma	Normal
[Preprocessing information for scRNA-seq				[Marker information used for annotation]
The number of featured RNA	Mitochondiral gene percentage	CDKN2A threshold	Resolution	Hepatocytes	ALB/KRT18
>200 and <10,000	<10%	>1	0.3	Hepatic stellate cells	ACTA2
				Endothelial cells	CD34
				B cells	MS4A1
				T cells	CD3D
				Kupffer cells	CD68/TIMD
				Macrophages (bone marrow derived)	CD68
				Plasma cells	TNFRSF17
